# Supplementary material for: SNHG15 Positively Regulates Influenza Virus Infection Through Its Association With miR‐153 and RABL2A
Source: J Med Virol. 2026 Jul 23;98(8):e71084. doi: 10.1002/jmv.71084 (PMC13396821; doi:10.1002/jmv.71084)
Supplement: Supplementary file 2 — Table S1: List of conserved lncRNAs dysregulated during IAV infection [file JMV-98-e71084-s005.xlsx]

## Sheet: Sheet1
Supplementary Table 1. List of conserved lncRNAs dysregulated during IAV infection
The table lists conserved long non-coding RNAs (lncRNAs) that are dysregulated during IAV infection. It includes the gene name, source identifier, chromosomal location, gene length, DNA strand, and classification type. Additionally, it provides the expression level in A549 cells, the log2-transformed fold change in expression, and whether the gene is upregulated or downregulated during IAV infect…
Gene	Identifier	Locus	Size (bp)	Strand	Class	FPKM value (A549)		Fold change (Log2)	Dysregulation
						Mock	PR/8
MIR155HG	Mouse Dec. 2011 (GRCm38/mm10) Assembly	chr21:26934220-26947480	1474	Positive	Intergenic	0.351107	14.5721	5.37516	Up
MIR22HG	Both	chr17:1614804-1620468	2654	Negative	Antisense	262.375	3159.99	3.59022	Up
RBAKDN	Mouse Dec. 2011 (GRCm38/mm10) Assembly	chr7:5111755-5112854	579	Positive	Intronic	6.91457	47.4137	2.77759	Up
SNHG15	Mouse Dec. 2011 (GRCm38/mm10) Assembly	chr7:45022621-45026560	983	Negative	Intronic	398.221	2317.23	2.54076	Up
WT1-AS	Mouse Dec. 2011 (GRCm38/mm10) Assembly	chr11:32457063-32480315	2412	Positive	Intergenic	7.28306	28.4227	1.96443	Up
AC005682.5	LncRNAtor database	chr7:22893796-22901021	1370	Positive	Intergenic	54.7704	177.94	1.69992	Up
MIAT	Mouse Dec. 2011 (GRCm38/mm10) Assembly	chr22:27042391-27176170	10184	Positive	Intergenic	83.9003	11.3848	-2.88157	Down
AC108142.1	LncRNAtor database	chr4:182795590-183111535	286	Positive	Antisense	27.34	4.58813	-2.57504	Down
CASC2	LncRNAtor database	chr10:119805789-119969663	3273	Positive	Intergenic	41.1779	7.18177	-2.51946	Down
MALAT1	LncRNAtor database	chr11:65265232-65273940	8779	Positive	Intergenic	1342.25	275.886	-2.28251	Down
HNF1A-AS1	LncRNAtor database	chr12:121406415-121418768	2455	Negative	Intergenic	39.4106	8.42638	-2.2256	Down
AC017048.3	LncRNAtor database	chr2:177494316-177520686	813	Negative	Intergenic	102.173	23.8695	-2.09778	Down
MAGI2-AS3	LncRNAtor database	chr7:79082197-79100524	8495	Positive	Intergenic	21.133	6.2398	-1.75993	Down
CRNDE	LncRNAtor database	chr16:54952774-54963101	1032	Negative	Antisense	461.736	140.269	-1.71887	Down
LINC00116	LncRNAtor database	chr2:110969105-111043433	2051	Negative	Intronic	1189.91	373.939	-1.66998	Down
MIS18A-AS1	LncRNAtor database	chr21:33650173-33653299	1795	Positive	Antisense	26.2638	10.6978	-1.29576	Down
TP53TG1	LncRNAtor database	chr7:86954540-86974831	710	Negative	Bidirectional	376.785	155.407	-1.27769	Down
