# Supplementary material for: SNHG15 Positively Regulates Influenza Virus Infection Through Its Association With miR‐153 and RABL2A
Source: J Med Virol. 2026 Jul 23;98(8):e71084. doi: 10.1002/jmv.71084 (PMC13396821; doi:10.1002/jmv.71084)
Supplement: Supplementary file 3 — Table S2: List of conserved lncRNAs upregulated in mice during influenza infection [file JMV-98-e71084-s001.xlsx]

## Sheet: Sheet1
Supplementary Table 2. List of conserved lncRNAs upregulated in mice during influenza infection
	The table lists conserved long non-coding RNAs (lncRNAs) that are upregulated in mice during influenza infection. It includes the gene name, days post infection, expression levels (FPKM values), fold change in expression, and statistical signficance in two mouse strains (C57BL6J and AJ).
	C57BL6J mice
	Gene	Days post infection	FPKM value		Fold change	Significant
			Mock	PR/8
	MIR155HG	Day 2	9.99	34.8	1.8	yes
	MIR155HG	Day 4	8.18	65.12	2.99	yes
	MIR22HG	Day 2	272.99	296.85	0.12	no
	MIR22HG	Day 4	210.45	573.78	1.44	yes
	SNHG15	Day 2	104.96	180.69	0.78	no
	SNHG15	Day 4	98.96	347.55	1.81	yes
	AJ mice
	Gene	Days post infection	FPKM value		Fold change	Significant
			Mock	PR/8
	MIR155HG	Day 2	9.76	50.95	2.38	yes
	MIR155HG	Day 4	8.96	35.66	1.99	yes
	MIR22HG	Day 2	281.87	562.51	0.99	no
	MIR22HG	Day 4	271.29	484.46	0.83	no
	SNHG15	Day 2	79.94	164.53	1.04	no
	SNHG15	Day 4	80.87	199.73	1.3	yes
