# Supplementary material for: SNHG15 Positively Regulates Influenza Virus Infection Through Its Association With miR‐153 and RABL2A
Source: J Med Virol. 2026 Jul 23;98(8):e71084. doi: 10.1002/jmv.71084 (PMC13396821; doi:10.1002/jmv.71084)
Supplement: Supplementary file 4 — Table S3: List of SNHG15 interacting partners [file JMV-98-e71084-s002.xlsx]

## Sheet: Sheet1
Supplementary table 3. List of enriched proteins in SNHG15 pulldown samples
Control_E1			Control_E2			SNHG15_E1			SNHG15_E2			Log2 values				T-test (p vaue)	Fold change	Enriched protein in SNHG15 group
Replicate 1	Replicate 2	Replicate 3	Replicate 1	Replicate 2	Replicate 3	Replicate 1	Replicate 2	Replicate 3	Replicate 1	Replicate 2	Replicate 3	Control_E1	Control_E2	SNHG15_E1	SNHG15_E2
0	0	0	0	0	0	21.4396	21.6425	21.0056	21.9056	21.7188	21.9184	0	0	21.3626	21.8476	0.00714537	#DIV/0!	DHFR
0	0	0	0	0	0	20.7489	20.8062	20.7602	18.7647	20.5186	19.3902	0	0	20.7717	19.5578	0.0191561	#DIV/0!	RASSF2
0	0	0	0	0	0	20.6229	21.3072	20.6317	21.3834	21.2537	20.1402	0	0	20.8539	20.9258	0.00109478	#DIV/0!	RABL2A
0	0	0	0	0	0	20.0397	18.7656	19.9117	20.8761	19.9122	20.7283	0	0	19.5723	20.5056	0.0148216	#DIV/0!	PARP12
0	0	0	0	0	0	19.8728	0	19.8154	20.0863	20.3911	0	0	0	13.2294	13.4925	0.00626756	#DIV/0!	EIF2B5
0	0	0	0	0	0	19.7524	19.3059	19.3722	19.5949	19.7816	19.1928	0	0	19.4768	19.5231	0.000755528	#DIV/0!	ACADM
0	0	0	0	0	0	19.1973	19.8495	19.7016	20.8579	19.8082	20.4961	0	0	19.5828	20.3874	0.0128137	#DIV/0!	ARPC5
0	0	0	0	0	0	19.6232	0	18.9183	0	19.3718	20.3864	0	0	12.8472	13.2527	0.00989088	#DIV/0!	MPST
0	0	0	0	0	0	19.4955	0	0	18.7118	0	0	0	0	6.49849	6.23728	0.0130554	#DIV/0!	CEP120
0	0	0	0	0	0	19.2236	0	19.1425	19.6037	19.4684	0	0	0	12.7887	13.024	0.00580289	#DIV/0!	METTL17
0	0	0	0	0	0	18.9815	0	0	19.4271	0	0	0	0	6.32717	6.47571	0.00738603	#DIV/0!	RABL3
0	0	0	0	0	0	17.6878	0	0	0	0	18.4531	0	0	5.89595	6.15103	0.013478	#DIV/0!	PDE4DIP
0	0	0	0	0	0	15.8846	0	0	18.4586	0	0	0	0	5.29487	6.15287	0.0476252	#DIV/0!	HAUS4
0	0	0	0	0	0	0	20.537	0	0	20.7222	0	0	0	6.84566	6.90739	0.00285767	#DIV/0!	DPY30
0	0	0	0	0	0	0	19.6021	0	0	0	19.394	0	0	6.53402	6.46466	0.00339705	#DIV/0!	COG6
0	0	0	0	0	0	0	0	18.7717	19.6776	0	0	0	0	6.25722	6.55921	0.0149977	#DIV/0!	ALDH1L1
0	0	19.2182	19.45	0	0	20.3069	21.1885	20.3113	22.5821	22.529	22.3171	6.40606	6.48333	20.6022	22.4761	0.0391531	17.0009	ERI3
0	17.695	0	0	18.6437	0	22.2003	22.2736	20.8503	20.3824	21.3661	21.1073	5.89833	6.21457	21.7747	20.9519	0.00712784	29.1246	UBXN6
0	17.8937	18.495	0	20.5166	19.5706	21.5839	21.6833	21.5764	20.8824	21.1969	22.0382	12.1296	13.3624	21.6145	21.3725	0.037886	6.32213	LSM1
0	18.2363	0	0	0	18.8901	18.5086	19.0651	0	19.4992	0	19.7159	6.07877	6.29669	12.5245	13.0717	0.0118248	3.17586	SFSWAP
0	18.7227	19.2353	18.0367	0	19.6971	19.7693	19.5076	18.9865	20.6235	19.2642	19.7895	12.6527	12.5779	19.4211	19.8924	0.0183796	2.44838	JAK1
0	19.5195	19.5857	19.1995	0	20.4923	19.3054	19.5618	20.1806	20.7384	21.1363	20.7719	13.0351	13.2306	19.6826	20.8822	0.0478811	2.33861	EHD4
0	20.1818	18.5678	20.1829	0	20.3401	20.7046	20.4054	20.0198	21.9604	21.6413	20.5353	12.9165	13.5077	20.3766	21.379	0.0121968	3.18196	SPAST
16.6516	0	16.1915	17.4071	17.5212	0	16.5574	16.5693	17.4259	17.7317	17.4543	19.5018	10.9477	11.6428	16.8509	18.2293	0.0335889	2.79671	PLCB3
17.2202	17.9339	0	19.9886	0	19.654	19.0803	19.245	19.647	20.6068	20.5452	20.2866	11.718	13.2142	19.3241	20.4795	0.0187892	2.82258	PRKAR1A
17.2462	0	16.7505	17.7418	17.7174	0	18.5209	18.3713	17.2431	16.1045	18.4403	17.7213	11.3322	11.8197	18.0451	17.422	0.00517083	2.15956	ZKSCAN1
17.2766	0	0	0	0	18.3902	18.3522	18.4646	0	19.2945	0	18.8108	5.75886	6.13005	12.2723	12.7018	0.00207962	3.58184	SCAF8
17.3987	17.1902	0	18.4907	19.0575	0	18.6889	18.1472	18.5376	19.4197	18.9909	18.6938	11.5296	12.5161	18.4579	19.0348	0.014862	2.21613	KIF1C;STARD9
17.5521	18.3079	0	19.8191	0	20.3027	19.749	19.3018	20.0982	20.5402	20.2113	19.9919	11.9533	13.374	19.7163	20.2478	0.037987	2.3514	RPAP3
18.3675	18.7777	19.204	19.3234	19.1286	19.2632	22.3049	22.5269	22.2909	22.626	22.3018	22.0857	18.7831	19.2384	22.3742	22.3378	0.0420335	9.98474	RBM12B
18.887	19.0361	0	19.9257	19.9133	0	20.5177	20.8222	19.6771	19.6149	20.6893	19.6058	12.641	13.2797	20.339	19.97	0.00680026	2.4903	VPS33A
19.0793	19.0191	17.2785	19.8577	18.3299	18.271	20.6452	20.1814	20.1952	21.1156	20.3251	20.0684	18.4589	18.8195	20.3406	20.503	0.0335408	3.06853	NELFCD;TH1L
19.8633	0	0	20.8958	0	0	20.0709	20.5371	20.4046	20.9657	20.6429	20.5155	6.62109	6.96526	20.3375	20.708	0.000351427	3.16549	C2orf49
19.8912	0	20.2144	19.7588	20.1098	0	21.3958	21.9204	21.115	21.8435	21.0573	21.4533	13.3685	13.2895	21.4771	21.4513	0.00113572	4.23414	SNX17
20.0985	20.3117	19.8615	19.6189	20.6906	19.5773	21.1096	20.498	21.57	21.5955	21.2394	20.9494	20.0906	19.9623	21.0592	21.2614	0.018286	2.18223	TRUB1
20.3396	20.5889	18.9236	21.1997	19.594	20.2084	21.3811	21.5446	21.256	21.9237	21.8826	21.5347	19.9507	20.334	21.3939	21.7803	0.0337027	2.45463	PIAS1;PIAS2
20.4711	20.8779	20.8001	21.2936	21.0503	19.3184	22.0939	22.2167	22.0574	22.5516	22.2662	22.1377	20.7164	20.5541	22.1227	22.3185	0.00722916	2.78453	KIF4A
Note: Top 16 candidates are highlighted in red

## Sheet: Sheet1 (2)
Supplementary table 3. List of enriched proteins in SNHG15 pulldown samples
Control_E1			Control_E2			SNHG15_E1			SNHG15_E2			Log2 values				T-test (p vaue)	Fold change	Enriched protein in SNHG15 group
Replicate 1	Replicate 2	Replicate 3	Replicate 1	Replicate 2	Replicate 3	Replicate 1	Replicate 2	Replicate 3	Replicate 1	Replicate 2	Replicate 3	Control_E1	Control_E2	SNHG15_E1	SNHG15_E2
0	0	0	0	0	0	21.4396	21.6425	21.0056	21.9056	21.7188	21.9184	0	0	21.3626	21.8476	0.00714537	#DIV/0!	DHFR
0	0	0	0	0	0	20.7489	20.8062	20.7602	18.7647	20.5186	19.3902	0	0	20.7717	19.5578	0.0191561	#DIV/0!	RASSF2
0	0	0	0	0	0	20.6229	21.3072	20.6317	21.3834	21.2537	20.1402	0	0	20.8539	20.9258	0.00109478	#DIV/0!	RABL2A
0	0	0	0	0	0	20.0397	18.7656	19.9117	20.8761	19.9122	20.7283	0	0	19.5723	20.5056	0.0148216	#DIV/0!	PARP12
0	0	0	0	0	0	19.8728	0	19.8154	20.0863	20.3911	0	0	0	13.2294	13.4925	0.00626756	#DIV/0!	EIF2B5
0	0	0	0	0	0	19.7524	19.3059	19.3722	19.5949	19.7816	19.1928	0	0	19.4768	19.5231	0.000755528	#DIV/0!	ACADM
0	0	0	0	0	0	19.1973	19.8495	19.7016	20.8579	19.8082	20.4961	0	0	19.5828	20.3874	0.0128137	#DIV/0!	ARPC5
0	0	0	0	0	0	19.6232	0	18.9183	0	19.3718	20.3864	0	0	12.8472	13.2527	0.00989088	#DIV/0!	MPST
0	0	0	0	0	0	19.4955	0	0	18.7118	0	0	0	0	6.49849	6.23728	0.0130554	#DIV/0!	CEP120
0	0	0	0	0	0	19.2236	0	19.1425	19.6037	19.4684	0	0	0	12.7887	13.024	0.00580289	#DIV/0!	METTL17
0	0	0	0	0	0	18.9815	0	0	19.4271	0	0	0	0	6.32717	6.47571	0.00738603	#DIV/0!	RABL3
0	0	0	0	0	0	17.6878	0	0	0	0	18.4531	0	0	5.89595	6.15103	0.013478	#DIV/0!	PDE4DIP
0	0	0	0	0	0	15.8846	0	0	18.4586	0	0	0	0	5.29487	6.15287	0.0476252	#DIV/0!	HAUS4
0	0	0	0	0	0	0	20.537	0	0	20.7222	0	0	0	6.84566	6.90739	0.00285767	#DIV/0!	DPY30
0	0	0	0	0	0	0	19.6021	0	0	0	19.394	0	0	6.53402	6.46466	0.00339705	#DIV/0!	COG6
0	0	0	0	0	0	0	0	18.7717	19.6776	0	0	0	0	6.25722	6.55921	0.0149977	#DIV/0!	ALDH1L1
0	0	19.2182	19.45	0	0	20.3069	21.1885	20.3113	22.5821	22.529	22.3171	6.40606	6.48333	20.6022	22.4761	0.0391531	17.0009	ERI3
0	17.695	0	0	18.6437	0	22.2003	22.2736	20.8503	20.3824	21.3661	21.1073	5.89833	6.21457	21.7747	20.9519	0.00712784	29.1246	UBXN6
0	17.8937	18.495	0	20.5166	19.5706	21.5839	21.6833	21.5764	20.8824	21.1969	22.0382	12.1296	13.3624	21.6145	21.3725	0.037886	6.32213	LSM1
0	18.2363	0	0	0	18.8901	18.5086	19.0651	0	19.4992	0	19.7159	6.07877	6.29669	12.5245	13.0717	0.0118248	3.17586	SFSWAP
0	18.7227	19.2353	18.0367	0	19.6971	19.7693	19.5076	18.9865	20.6235	19.2642	19.7895	12.6527	12.5779	19.4211	19.8924	0.0183796	2.44838	JAK1
0	19.5195	19.5857	19.1995	0	20.4923	19.3054	19.5618	20.1806	20.7384	21.1363	20.7719	13.0351	13.2306	19.6826	20.8822	0.0478811	2.33861	EHD4
0	20.1818	18.5678	20.1829	0	20.3401	20.7046	20.4054	20.0198	21.9604	21.6413	20.5353	12.9165	13.5077	20.3766	21.379	0.0121968	3.18196	SPAST
16.6516	0	16.1915	17.4071	17.5212	0	16.5574	16.5693	17.4259	17.7317	17.4543	19.5018	10.9477	11.6428	16.8509	18.2293	0.0335889	2.79671	PLCB3
17.2202	17.9339	0	19.9886	0	19.654	19.0803	19.245	19.647	20.6068	20.5452	20.2866	11.718	13.2142	19.3241	20.4795	0.0187892	2.82258	PRKAR1A
17.2462	0	16.7505	17.7418	17.7174	0	18.5209	18.3713	17.2431	16.1045	18.4403	17.7213	11.3322	11.8197	18.0451	17.422	0.00517083	2.15956	ZKSCAN1
17.2766	0	0	0	0	18.3902	18.3522	18.4646	0	19.2945	0	18.8108	5.75886	6.13005	12.2723	12.7018	0.00207962	3.58184	SCAF8
17.3987	17.1902	0	18.4907	19.0575	0	18.6889	18.1472	18.5376	19.4197	18.9909	18.6938	11.5296	12.5161	18.4579	19.0348	0.014862	2.21613	KIF1C;STARD9
17.5521	18.3079	0	19.8191	0	20.3027	19.749	19.3018	20.0982	20.5402	20.2113	19.9919	11.9533	13.374	19.7163	20.2478	0.037987	2.3514	RPAP3
18.3675	18.7777	19.204	19.3234	19.1286	19.2632	22.3049	22.5269	22.2909	22.626	22.3018	22.0857	18.7831	19.2384	22.3742	22.3378	0.0420335	9.98474	RBM12B
18.887	19.0361	0	19.9257	19.9133	0	20.5177	20.8222	19.6771	19.6149	20.6893	19.6058	12.641	13.2797	20.339	19.97	0.00680026	2.4903	VPS33A
19.0793	19.0191	17.2785	19.8577	18.3299	18.271	20.6452	20.1814	20.1952	21.1156	20.3251	20.0684	18.4589	18.8195	20.3406	20.503	0.0335408	3.06853	NELFCD;TH1L
19.8633	0	0	20.8958	0	0	20.0709	20.5371	20.4046	20.9657	20.6429	20.5155	6.62109	6.96526	20.3375	20.708	0.000351427	3.16549	C2orf49
19.8912	0	20.2144	19.7588	20.1098	0	21.3958	21.9204	21.115	21.8435	21.0573	21.4533	13.3685	13.2895	21.4771	21.4513	0.00113572	4.23414	SNX17
20.0985	20.3117	19.8615	19.6189	20.6906	19.5773	21.1096	20.498	21.57	21.5955	21.2394	20.9494	20.0906	19.9623	21.0592	21.2614	0.018286	2.18223	TRUB1
20.3396	20.5889	18.9236	21.1997	19.594	20.2084	21.3811	21.5446	21.256	21.9237	21.8826	21.5347	19.9507	20.334	21.3939	21.7803	0.0337027	2.45463	PIAS1;PIAS2
20.4711	20.8779	20.8001	21.2936	21.0503	19.3184	22.0939	22.2167	22.0574	22.5516	22.2662	22.1377	20.7164	20.5541	22.1227	22.3185	0.00722916	2.78453	KIF4A
Note: Top 16 candidates are highlighted in red

## Sheet: Sheet3
Supplementary Table 3. List of SNHG15 interacting partners
The table lists proteins enriched in SNHG15 pulldown samples compared to control samples, based on mass spectrometry analysis. It includes peptide intensity readouts, log2-transformed values, average log2 values, fold changes, and statistical significance (p-values) from a Student’s t-test. The top 16 most significantly enriched proteins in the SNHG15 group are highlighted in red.
Peptide Intensity readouts												Log2 values												Average Log2 values				Enriched protein in SNHG15 group
Control_E1			Control_E2			SNHG15_E1			SNHG15_E2			Control_E1			Control_E2			SNHG15_E1			SNHG15_E2			Control	SNHG15	T-test (p-value)	Fold change
Replicate 1	Replicate 2	Replicate 3	Replicate 1	Replicate 2	Replicate 3	Replicate 1	Replicate 2	Replicate 3	Replicate 1	Replicate 2	Replicate 3	Replicate 1	Replicate 2	Replicate 3	Replicate 1	Replicate 2	Replicate 3	Replicate 1	Replicate 2	Replicate 3	Replicate 1	Replicate 2	Replicate 3
0	0	0	0	0	0	2844300	3273700	2105300	3928600	3451400	3963700	0	0	0	0	0	0	21.4396	21.6425	21.0056	21.9056	21.7188	21.9184	0	21.6051	0.00714537	Undefined	DHFR
0	0	0	0	0	0	1762100	1833500	1776000	445380	1502200	687130	0	0	0	0	0	0	20.7489	20.8062	20.7602	18.7647	20.5186	19.3902	0	20.1648	0.0191561	Undefined	RASSF2
0	0	0	0	0	0	1614800	2594800	1624600	2735500	2500400	1155600	0	0	0	0	0	0	20.6229	21.3072	20.6317	21.3834	21.2537	20.1402	0	20.8898	0.00109478	Undefined	RABL2A
0	0	0	0	0	0	883190	648140	678580	791890	901260	599250	0	0	0	0	0	0	19.7524	19.3059	19.3722	19.5949	19.7816	19.1928	0	19.5	0.000755528	Undefined	ACADM
0	0	0	0	0	0	601120	944730	852630	1900500	918050	1478900	0	0	0	0	0	0	19.1973	19.8495	19.7016	20.8579	19.8082	20.4961	0	19.9851	0.0128137	Undefined	ARPC5
0	0	0	0	0	0	1077800	445660	986300	1924600	986660	1737200	0	0	0	0	0	0	20.0397	18.7656	19.9117	20.8761	19.9122	20.7283	0	20.0389	0.0148216	Undefined	PARP12
0	0	0	0	0	0	1045000	1008000	0	883640	1003700	879200	0	0	0	0	0	0	19.9951	19.9431	0	19.7531	19.9369	19.7458	0	16.5623	0.000537661	Undefined	PUS1
0	0	0	0	0	0	0	1797200	853370	458760	434210	1625400	0	0	0	0	0	0	0	20.7773	19.7028	18.8074	18.728	20.6324	0	16.4413	0.000560653	Undefined	USP11
0	0	0	0	0	0	567750	709680	0	718430	623610	1574400	0	0	0	0	0	0	19.1149	19.4368	0	19.4545	19.2503	20.5864	0	16.3071	0.0005459	Undefined	GRB7
0	0	0	0	0	0	1075700	920850	0	423950	462370	1387800	0	0	0	0	0	0	20.0368	19.8126	0	18.6935	18.8187	20.4044	0	16.2943	0.000551779	Undefined	EIF4G3
0	0	0	0	0	0	481590	784970	0	1021400	823050	822370	0	0	0	0	0	0	18.8774	19.5823	0	19.9621	19.6506	19.6494	0	16.287	0.000541343	Undefined	GFM2
0	0	0	0	0	0	377350	358500	0	618270	556170	464930	0	0	0	0	0	0	18.5255	18.4516	0	19.2379	19.0852	18.8267	0	15.6878	0.000540472	Undefined	GPSM1
0	0	0	0	0	0	191220	127760	134170	280980	259210	0	0	0	0	0	0	0	17.5449	16.9631	17.0337	18.1001	17.9838	0	0	14.6043	0.000545878	Undefined	MEPCE
0	0	0	0	0	0	960060	0	922610	1113200	1375100	0	0	0	0	0	0	0	19.8728	0	19.8154	20.0863	20.3911	0	0	13.3609	0.0101299	Undefined	EIF2B5
0	0	0	0	0	0	807580	0	495430	0	678410	1370600	0	0	0	0	0	0	19.6232	0	18.9183	0	19.3718	20.3864	0	13.05	0.0101799	Undefined	MPST
0	0	0	0	0	0	612200	0	578730	796690	725390	0	0	0	0	0	0	0	19.2236	0	19.1425	19.6037	19.4684	0	0	12.9064	0.010127	Undefined	METTL17
0	212190	0	0	409560	0	4819000	5070000	1890400	1366800	2703000	2259000	0	17.695	0	0	18.6437	0	22.2003	22.2736	20.8503	20.3824	21.3661	21.1073	6.05645	21.3633	0.00712784	29.1246	UBXN6
0	0	609890	716200	0	0	1297100	2389800	1301100	6279200	6052000	5225500	0	0	19.2182	19.45	0	0	20.3069	21.1885	20.3113	22.5821	22.529	22.3171	6.4447	21.5391	0.0391531	17.0009	ERI3
338200	449430	603910	656040	573160	629210	5181300	6043200	5131500	6472900	5170100	4450900	18.3675	18.7777	19.204	19.3234	19.1286	19.2632	22.3049	22.5269	22.2909	22.626	22.3018	22.0857	19.0107	22.356	0.0420335	9.98474	RBM12B
0	243530	369440	0	1500100	778660	3143400	3367600	3127200	1933000	2403800	4306900	0	17.8937	18.495	0	20.5166	19.5706	21.5839	21.6833	21.5764	20.8824	21.1969	22.0382	12.746	21.4935	0.037886	6.32213	LSM1
972410	0	1216600	887140	1131500	0	2759100	3969100	2271200	3763000	2182100	2871300	19.8912	0	20.2144	19.7588	20.1098	0	21.3958	21.9204	21.115	21.8435	21.0573	21.4533	13.329	21.4642	0.00113572	4.23414	SNX17
158770	0	0	0	0	343550	334620	361740	0	643030	0	459840	17.2766	0	0	0	0	18.3902	18.3522	18.4646	0	19.2945	0	18.8108	5.94446	12.487	0.00207962	3.58184	SCAF8
0	1189400	388560	1190300	0	1327300	1708800	1388800	1063100	4080700	3270900	1519600	0	20.1818	18.5678	20.1829	0	20.3401	20.7046	20.4054	20.0198	21.9604	21.6413	20.5353	13.2121	20.8778	0.0121968	3.18196	SPAST
0	308800	0	0	0	485820	372940	548470	0	741020	0	861170	0	18.2363	0	0	0	18.8901	18.5086	19.0651	0	19.4992	0	19.7159	6.18773	12.7981	0.0118248	3.17586	SFSWAP
953760	0	0	1951000	0	0	1101400	1521500	1388000	2047900	1637300	1498900	19.8633	0	0	20.8958	0	0	20.0709	20.5371	20.4046	20.9657	20.6429	20.5155	6.79317	20.5228	0.000351427	3.16549	C2orf49
553910	531260	158980	950060	329500	316310	1639900	1189100	1200500	2272100	1313600	1099500	19.0793	19.0191	17.2785	19.8577	18.3299	18.271	20.6452	20.1814	20.1952	21.1156	20.3251	20.0684	18.6392	20.4218	0.0335408	3.06853	NELFCD
152680	250400	0	1040300	0	824990	554300	621350	821010	1596900	1530100	1279000	17.2202	17.9339	0	19.9886	0	19.654	19.0803	19.245	19.647	20.6068	20.5452	20.2866	12.4661	19.9018	0.0187892	2.82258	PRKAR1A
102950	0	74837	173800	188110	0	96447	97240	176080	217650	179590	742370	16.6516	0	16.1915	17.4071	17.5212	0	16.5574	16.5693	17.4259	17.7317	17.4543	19.5018	11.2952	17.5401	0.0335889	2.79671	PLCB3
1453500	1927000	1825800	2570400	2171500	653750	4476500	4874000	4364600	6147700	5044300	4614400	20.4711	20.8779	20.8001	21.2936	21.0503	19.3184	22.0939	22.2167	22.0574	22.5516	22.2662	22.1377	20.6352	22.2206	0.00722916	2.78453	KIF4A
484780	537570	0	995910	987440	0	1501200	1854000	838270	802940	1690800	797890	18.887	19.0361	0	19.9257	19.9133	0	20.5177	20.8222	19.6771	19.6149	20.6893	19.6058	12.9603	20.1545	0.00680026	2.4903	VPS33A
1326900	1577200	497240	2408500	791350	1211500	2731100	3059000	2504400	3978200	3866600	3038000	20.3396	20.5889	18.9236	21.1997	19.594	20.2084	21.3811	21.5446	21.256	21.9237	21.8826	21.5347	20.1424	21.5871	0.0337027	2.45463	PIAS1
0	432600	617170	268890	0	850010	893640	745350	519410	1615500	629640	906190	0	18.7227	19.2353	18.0367	0	19.6971	19.7693	19.5076	18.9865	20.6235	19.2642	19.7895	12.6153	19.6568	0.0183796	2.44838	JAK1
192180	324500	0	925020	0	1293400	881140	646270	1122400	1524800	1214000	1042700	17.5521	18.3079	0	19.8191	0	20.3027	19.749	19.3018	20.0982	20.5402	20.2113	19.9919	12.6636	19.9821	0.037987	2.3514	RPAP3
0	751570	786810	602020	0	1475000	647880	773920	1188400	1749400	2305000	1790400	0	19.5195	19.5857	19.1995	0	20.4923	19.3054	19.5618	20.1806	20.7384	21.1363	20.7719	13.1328	20.2824	0.0478811	2.33861	EHD4
172790	149540	0	368340	545600	0	422590	290310	380510	701300	520980	424040	17.3987	17.1902	0	18.4907	19.0575	0	18.6889	18.1472	18.5376	19.4197	18.9909	18.6938	12.0228	18.7463	0.014862	2.21613	KIF1C
1122700	1301500	952580	805140	1692400	782250	2262600	1480900	3113300	3168800	2475700	2024900	20.0985	20.3117	19.8615	19.6189	20.6906	19.5773	21.1096	20.498	21.57	21.5955	21.2394	20.9494	20.0264	21.1603	0.018286	2.18223	TRUB1
155460	0	110260	219190	215510	0	376150	339080	155130	70458	355690	216090	17.2462	0	16.7505	17.7418	17.7174	0	18.5209	18.3713	17.2431	16.1045	18.4403	17.7213	11.576	17.7336	0.00517083	2.15956	ZKSCAN1
