# Supplementary material for: SNHG15 Positively Regulates Influenza Virus Infection Through Its Association With miR‐153 and RABL2A
Source: J Med Virol. 2026 Jul 23;98(8):e71084. doi: 10.1002/jmv.71084 (PMC13396821; doi:10.1002/jmv.71084)
Supplement: Supplementary file 5 — Table S4: Primers used in this study [file JMV-98-e71084-s003.xlsx]

## Sheet: Sheet1
Supplementary Table 4. Primers used in this study
The table lists real-time PCR primers for various genes, including their forward and reverse sequences, and specifies the species (human or mice) for which they are designed. It also provides primers used for molecular cloning of SNHG15 overexpression and shRNA knockdown plasmids and for in vitro transcription.
Real-time PCR primers
Gene name	Forward Primer	Reverse Primer	Species
ACTB	CATGTACGTTGCTATCCAGGC	CTCCTTAATGTCACGCACGAT	Human
GAPDH	GCACCGTCAAGGCTGAGAAC	TGGTGAAGACGCCAGTGGA	Human
U2snRNA	CATCGCTTCTCGGCCTTTTG	TGGAGGTACTGCAATACCAGG	Human
IFIT1	CAGAACGGCTGCCTAATTTACA	CAGACTATCCTTGACCTGATGATCA	Human
MIR155HG	GCAGGTTTTGGCTTGTTCAT	AAAACGTTGCCAGACAATCC	Human
MIR22HG	GCCTAAAAGCCTCCATGTCA	TCCCCTATTGCAAACTTTCG	Human
SNHG15 (All isoforms)	CACGTGTTGCCTGACCATTC	GCCTCCCAGTTTCATGGACA	Human
SNHG15 (Isoform 1)	GTCTAGTCATCCACCGCCATC	CTATTCCTGGCCGGGGCATC	Human
SNHG15 (Isoform 2)	CTGAGCCCAGGCCAGGAATAG	GCCTCCCAGTTTCATGGACAA	Human
SNHG15 (Isoform 3)	CACGTGTTGCCTGACCATTC	TTCATGGACACGGGGCATCTT	Human
SNHG15 (Isoform 4)	CTAGGCCTGCGTTTTCTCTGA	CCTGGGGTGTTCAGCAACTAT	Human
SNHG15 (Isoform 5)	ATTCCTGAGCCCAGTGTCCAT	GGATGGCAGGCACTCTTGTG	Human
SNORA9	CCAGCGTGCTTGGGTCTG	ATAACCTTGCTCTGGATGGAG	Human
DHFR	ACAAGCAAAGACTCAGGGGT	TTCCACCCAGCTAACCGATT	Human
RABL2A	ACACAGCCACGGTAGATGG	CTGGCCTGAACTCCCGAAG	Human
RASSF2	GCCACCAAACGTCCCTAGTC	ACAAGTTGTAGGTCTTCAGATGC	Human
PARP12	CCAGGAGGAGGGTGATCAGAT	CCTCCCATTTGCCTCTATCCA	Human
ARPC5	TGGTGTGGATCTCCTAATGAAGT	CACGAACAATGGACCCTACTC	Human
ACADM	ACAGGGGTTCAGACTGCTATT	TCCTCCGTTGGTTATCCACAT	Human
ACTB	TGTTACCAACTGGGACGACA	CTGGGTCATCTT TTCACGGT	Mice
GAPDH	AGGTCGGTGTGAACGGATTTG	TGTAGACCATGTAGTTGAGGTCA	Mice
MIR155HG	CAACTTCAAGCCCACATGTTT	TGGCCGTCCTGAATTTTAAC	Mice
MIR22HG	TTGCTTAACATGCACCAAGC	AAAACGGTTTCAGCCACATC	Mice
SNHG15	CCGAGTCCAGGTAGAGATGG	ACGAAACAGCCTGATGGTCT	Mice
miR-141-3p	TAACACTGTCTGGTAAAGATGG	GCGAGCACAGAATTAATACGAC	Human
miR-18b-5p	TAAGGTGCATCTAGTGCAGTTAG	GCGAGCACAGAATTAATACGAC	Human
miR-200a-3p	TAACACTGTCTGGTAACGATGT	GCGAGCACAGAATTAATACGAC	Human
miR-338-3p	TCCAGCATCAGTGATTTTGTTG	GCGAGCACAGAATTAATACGAC	Human
miR-211-3p	GCAGGGACAGCAAAGGGGTGC	GCGAGCACAGAATTAATACGAC	Human
miR-486-5p	TCCTGTACTGAGCTGCCCCGAG	GCGAGCACAGAATTAATACGAC	Human
miR-153-3p	TTGCATAGTCACAAAAGTGATC	GCGAGCACAGAATTAATACGAC	Human
U6	GCTTCGGCAGCACATATACAAAAT	GCGAGCACAGAATTAATACGAC	Human
NP-PR/8	TGTGTATGGACCTGCCGTAGC	CCATCCACACCAGTTGACTCTTG	N/A
NS1-PR/8	CGAAATTTCACCATTGCCTT	GTGGAGGTCTCCCATTCTCA	N/A
Primers used for molecular cloning
Gene name	Forward Primer	Reverse Primer
SNHG15_Overexpression	TTTCCGCTCGAGGCGCGGCGTCAGGCTTGGCT	TTTCCGGAATTCATTTAAATCCATATTTATTAAATATCCC
RABL2A_Overexpression	TATGCGGCCGCCACCATGGCAGAAGACAAAACCAAAC	TATGAATTCTTCCTCCTCTGATGGGGTCTC
SNHG15_shRNA 1	GATCCGCAGTCTTTGTCCATGAAACTTTCAAGAGAAGTTTCATGGACAAAGACTGCTTTTTG	AATTCAAAAAGCAGTCTTTGTCCATGAAACTTCTCTTGAAAGTTTCATGGACAAAGACTGCG
SNHG15_shRNA 2	GATCCGCACAAGAGTGCCTGCCATCCTTCAAGAGAGGATGGCAGGCACTCTTGTGCTTTTTG	AATTCAAAAAGCACAAGAGTGCCTGCCATCCTCTCTTGAAGGATGGCAGGCACTCTTGTGCG
Antisense_SNHG15_IVT	TAATACGACTCACTATAGGGTCACATATTTAAATCCATAT	GGGACTACGCGGTGACGTCG
SNHG15_T7_IVT	TAATACGACTCACTATAGGGGGGACTACGCGGTGACGTCG	TCACATATTTAAATCCATAT
